# Supplementary material for: Unsupervised Cluster Analysis of Walking Activity Data for Healthy Individuals and Individuals with Lower Limb Amputation
Source: Sensors (Basel). 2023 Sep 29;23(19):8164. doi: 10.3390/s23198164 (PMC10575014; doi:10.3390/s23198164)
Supplement: Supplementary file 1 [file sensors-23-08164-s001.zip]

Archive with 1 entries (1 files):
- sensors-2456503-supplementary.pdf
